# Supplementary material for: Molecular Weight Distribution of Polymeric Proteins in Wheat Grains: The Rheologically Active Polymers
Source: Foods. 2020 Nov 16;9(11):1675. doi: 10.3390/foods9111675 (PMC7697747; doi:10.3390/foods9111675)
Supplement: Supplementary file 1 [file foods-09-01675-s001.zip]

Archive with 1 entries (1 files):
- Supplemental Tables and Figures (Aussenac et al. 2020).zip
